# Supplementary material for: Crotamine in Crotalus durissus: distribution according to subspecies and geographic origin, in captivity or nature
Source: J Venom Anim Toxins Incl Trop Dis. 2020 Apr 6;26:e20190053. doi: 10.1590/1678-9199-JVATITD-2019-0053 (PMC7187639; doi:10.1590/1678-9199-JVATITD-2019-0053)
Supplement: Additional file 1. [file 1678-9199-jvatitd-26-e20190053-s1.xlsx]

## Sheet: Additional file 1
Additional file 1. Information regarding subspecies, gender, geographic origin, venom color and the presence of crotamine in venom of C. durissus used throughout this study.
						Crotamine
	Sample	Subspecies	Gender	Geographic origin	Venom color	SDS-PAGE	ELISA	WB
Captive (CP)	104	C. d. cascavella	♂	Salvador – BA	Yellow	–	–	–
	105	C. d. cascavella	♂	Salvador – BA	Yellow	–	–	–
	106	C. d. cascavella	♀	Salvador – BA	Yellow	–	–	–
	107	C. d. cascavella	♂	Unkwon	White	–	–	–
	108	C. d. cascavella	♂	Unkwon	White	–	–	–
	109	C. d. cascavella	♀	Unkwon	White	–	–	–
	110	C. d. cascavella	♂	Cabedelo – PB	Yellow	–	–	–
	111	C. d. cascavella	♂	Cabedelo – PB	Yellow	–	–	–
	112	C. d. cascavella	♀	Cabedelo – PB	Yellow	–	–	–
	113	C. d. cascavella	♀	Cabedelo – PB	Yellow	–	–	–
	114	C. d. cascavella	♂	Cabedelo – PB	Yellow	–	–	–
	115	C. d. cascavella	♀	Cabedelo – PB	Yellow	–	+	–
	14	C. d. collilineatus	♂	Frutal – MG	White	+	+	+
	56	C. d. collilineatus	♂	Itumbiara – GO	White	+	+	+
	60	C. d. collilineatus	♀	Frutal – MG	White	+	+	+
	61	C. d. collilineatus	♂	Pompéia – SP	Yellow	+	+	+
	62	C. d. collilineatus	♀	Pompéia – SP	Yellow	+	+	+
	63	C. d. collilineatus	♀	Frutal – MG	Yellow	+	+	+
	64	C. d. collilineatus	♀	Araguari – MG	Yellow	–	–	–
	65	C. d. collilineatus	♂	Itumbiara – GO	Yellow	+	+	+
	66	C. d. collilineatus	♀	Jatai – GO	Yellow	+	+	+
	67	C. d. collilineatus	♀	Itumbiara – GO	Yellow	+	+	–
	68	C. d. collilineatus	♂	Itumbiara – GO	White	+	+	+
	69	C. d. collilineatus	♂	Frutal – MG	White	+	+	+
	70	C. d. collilineatus	♀	Frutal – MG	Yellow	+	+	+
	71	C. d. collilineatus	♀	Sacramento – MG	White	+	+	+
	72	C. d. collilineatus	♂	Buritizal – SP	Yellow	–	–	–
	73	C. d. collilineatus	♂	Cajuru – SP	White	–	–	–
	74	C. d. collilineatus	♂	Unkwon	Yellow	+	+	+
	75	C. d. collilineatus	♀	Catalão – GO	Yellow	–	–	–
	76	C. d. collilineatus	♀	Riolandia – SP	White	+	+	+
	77	C. d. collilineatus	♂	Palmas – TO	White	–	–	–
	78	C. d. collilineatus	♀	Palmas – TO	Yellow	–	–	–
	79	C. d. collilineatus	♀	Fronteira – MG	Yellow	+	+	+
	96	C. d. collilineatus	♂	Prata – MG	White	–	–	–
	97	C. d. collilineatus	♀	Itumbiara – GO	Yellow	+	+	+
	98	C. d. collilineatus	♂	Itumbiara – GO	White	+	+	+
	99	C. d. collilineatus	♂	Itumbiara – GO	White	+	+	+
	100	C. d. collilineatus	♂	Frutal – MG	White	+	+	+
	101	C. d. collilineatus	♀	Itumbiara GO	Yellow	+	+	+
	102	C. d. collilineatus	♀	Três corações – MG	White	–	–	–
	103	C. d. collilineatus	♂	Araraquara – SP	White	+	+	+
	1	C. d. terrificus	♀	Resende – RJ	White	–	–	–
	2	C. d. terrificus	♀	Resende – RJ	Yellow	–	–	–
	3	C. d. terrificus	♀	Resende – RJ	Yellow	–	–	–
	4	C. d. terrificus	♀	Jatai – GO	Yellow	–	–	–
	5	C. d. terrificus	♀	Caconde – SP	Yellow	+	+	+
	6	C. d. terrificus	♀	Itu – SP	White	–	–	–
	7	C. d. terrificus	♀	Nova Mutum – MT	White	–	–	–
	8	C. d. terrificus	♀	Jatai – GO	White	–	–	–
	9	C. d. terrificus	♂	Campo Limpo Paulista – SP	White	+	+	+
	10	C. d. terrificus	♀	Caraguatatuba – SP	Yellow	–	–	–
	11	C. d. terrificus	♂	Caraguatatuba – SP	Yellow	–	–	–
	12	C. d. terrificus	♂	Jatai – GO	White	–	–	–
	13	C. d. terrificus	♂	Itu – SP	White	–	–	–
	15	C. d. terrificus	♂	Lorena – SP	Yellow	–	–	–
	16	C. d. terrificus	♀	GO	Yellow	–	–	–
	17	C. d. terrificus	♀	Alpinópolis – MG	Yellow	–	–	–
	18	C. d. terrificus	♂	Paulinia – SP	Yellow	–	–	–
	19	C. d. terrificus	♂	Araputanga – MT	Yellow	–	–	–
	20	C. d. terrificus	♀	Cuiaba – MT	Yellow	–	–	–
	21	C. d. terrificus	♂	Socorro – SP	Yellow	+	+	+
	22	C. d. terrificus	♂	São José dos Campos – SP	Yellow	+	+	+
	23	C. d. terrificus	♂	São Bento da Sapucai – SP	Yellow	+	+	+
	24	C. d. terrificus	♂	São José dos Campos – SP	White	–	+	–
	25	C. d. terrificus	♀	Campo Limpo Paulista – SP	Yellow	+	+	+
	26	C. d. terrificus	♀	Pirajur – SP	White	+	+	+
	27	C. d. terrificus	♂	Cambreuva – SP	Yellow	–	–	–
	28	C. d. terrificus	♂	Jatai – GO	Yellow	–	–	–
	29	C. d. terrificus	♂	Itu – SP	Yellow	+	+	+
	30	C. d. terrificus	♀	Itupeva – SP	Yellow	+	+	+
	31	C. d. terrificus	♀	Pouso Alegre – MG	Yellow	–	–	–
	32	C. d. terrificus	♀	Cuiaba – MT	Yellow	+	+	+
	33	C. d. terrificus	♀	Baependi – MG	Yellow	–	–	–
	34	C. d. terrificus	♀	Campo Limpo Paulista – SP	Yellow	–	–	–
	35	C. d. terrificus	♀	Espírito Santo do Pinhal – SP	White	–	–	–
	36	C. d. terrificus	♀	São Pedro – SP	Yellow	–	–	–
	37	C. d. terrificus	♀	Resende – RJ	Yellow	–	–	–
	38	C. d. terrificus	♂	São Borta – RS	White	–	–	–
	39	C. d. terrificus	♀	Resende – RJ	White	–	–	–
	40	C. d. terrificus	♀	Patos de Minas – MG	Yellow	–	–	–
	41	C. d. terrificus	♂	Patos de Minas – MG	Yellow	–	–	–
	42	C. d. terrificus	♂	Jaguapitã – PR	Yellow	+	+	+
	43	C. d. terrificus	♀	Campanha – MG	Yellow	–	–	–
	44	C. d. terrificus	♀	Votorantim – SP	Yellow	–	–	–
	45	C. d. terrificus	♂	Itapeva – SP	Yellow	+	+	–
	46	C. d. terrificus	♀	Caieiras – SP	Yellow	–	–	–
	47	C. d. terrificus	♂	Caconde – SP	Yellow	+	+	+
	48	C. d. terrificus	♀	Campanha – MG	White	+	+	+
	49	C. d. terrificus	♂	Sorocaba – SP	Yellow	+	+	+
	50	C. d. terrificus	♀	Mairipora SP	Yellow	–	–	–
	51	C. d. terrificus	♂	Aiuruoca – MG	Yellow	–	–	–
	52	C. d. terrificus	♂	Aiuruoca – MG	White	–	–	–
	53	C. d. terrificus	♀	Resende – RJ	Yellow	–	–	–
	54	C. d. terrificus	♀	Jatai – GO	Yellow	–	–	–
	55	C. d. terrificus	♂	Resende – RJ	Yellow	–	–	–
	57	C. d. terrificus	♂	Munhoz – MG	Yellow	–	–	–
	58	C. d. terrificus	♂	Munhoz – MG	Yellow	–	–	–
	59	C. d. terrificus	♂	Munhoz – MG	Yellow	–	–	–
	116	C. d. terrificus	♂	Araxá – MG	White	+	+	+
	117	C. d. terrificus	♂	São José dos Campos – SP	White	–	–	–
	118	C. d. terrificus	♀	Nazaré Paulista – SP	Yellow	–	–	–
	119	C. d. terrificus	♀	Itu – SP	Yellow	–	–	–
	120	C. d. terrificus	♂	Jaguapitã – PR	Yellow	+	+	+
	121	C. d. terrificus	♀	Baependi – MG	Yellow	–	–	–
	122	C. d. terrificus	♀	Tambaú – SP	Yellow	–	–	–
	123	C. d. terrificus	♀	Consolação – MG	White	–	–	–
	124	C. d. terrificus	♀	Pereiras – SP	White	–	–	–
	125	C. d. terrificus	♂	Santa Fé – PR	Yellow	+	+	+
	126	C. d. terrificus	♀	Altinópolis – SP	White	–	–	–
Newcomers (NC)	131	C. d. collilineatus	♀	Tambaú – SP	White	–	–	–
	154	C. d. collilineatus	♀	Pompéia – SP	White	+	+	+
	80	C. d. terrificus	♂	Itapira – SP	White	–	–	–
	81	C. d. terrificus	♂	Tambaú – SP	White	–	–	–
	82	C. d. terrificus	♂	Itapira – SP	White	–	–	–
	83	C. d. terrificus	♂	Itatiba – SP	White	+	+	+
	84	C. d. terrificus	♂	São Paulo – SP	White	–	–	–
	85	C. d. terrificus	♀	Santa Isabel – SP	White	–	–	–
	86	C. d. terrificus	♂	Santana Parnaiba – SP	White	–	–	–
	87	C. d. terrificus	♂	Pompéia – SP	White	+	+	+
	88	C. d. terrificus	♀	Pompéia – SP	White	+	+	+
	89	C. d. terrificus	♀	Unkwon	Yellow	–	–	–
	90	C. d. terrificus	♂	Araraquara – SP	White	+	+	+
	91	C. d. terrificus	♀	Araraquara – SP	White	+	+	+
	92	C. d. terrificus	♂	Araraquara – SP	White	+	+	+
	93	C. d. terrificus	♀	Araraquara – SP	White	+	+	+
	94	C. d. terrificus	♂	Araraquara – SP	White	+	+	+
	95	C. d. terrificus	♀	Araraquara – SP	White	+	+	+
	127	C. d. terrificus	♂	São Pedro – SP	White	+	+	+
	128	C. d. terrificus	♀	São Pedro – SP	White	–	–	–
	129	C. d. terrificus	♂	São Pedro – SP	White	–	–	–
	130	C. d. terrificus	♂	Guarulhos – SP	White	+	+	+
	132	C. d. terrificus	♂	Pompéia – SP	Yellow	+	+	+
	133	C. d. terrificus	♂	Tambaú – SP	White	–	–	–
	134	C. d. terrificus	♀	Jacareí – SP	White	–	–	–
	135	C. d. terrificus	♂	Santana de Parnaíba – SP	White	–	–	–
	136	C. d. terrificus	♀	Ibiúna – SP	White	–	–	–
	137	C. d. terrificus	♂	Itapevi – SP	White	–	–	–
	138	C. d. terrificus	♂	Tambaú – SP	White	–	–	–
	139	C. d. terrificus	♂	Tambaú – SP	White	+	+	+
	140	C. d. terrificus	♂	Itupeva – SP	White	–	–	–
	141	C. d. terrificus	♂	Ibiúna – SP	Yellow	–	–	–
	142	C. d. terrificus	♀	Extrema– MG	White	–	–	–
	143	C. d. terrificus	♂	Mairinque – SP	White	–	–	–
	144	C. d. terrificus	♂	Tapiraí – SP	White	–	–	–
	145	C. d. terrificus	♂	Jundiaí – SP	White	–	–	–
	146	C. d. terrificus	♂	Espírito Santo do Pinhal – SP	White	–	–	–
	147	C. d. terrificus	♂	Salto – SP	Yellow	–	–	–
	148	C. d. terrificus	♀	Salto – SP	White	–	–	–
	149	C. d. terrificus	♀	Salto – SP	White	–	–	–
	150	C. d. terrificus	♂	Salto – SP	White	+	+	+
	151	C. d. terrificus	♂	Salto – SP	White	–	–	–
	152	C. d. terrificus	♂	Atibaia – SP	White	+	+	+
	153	C. d. terrificus	♂	Pompéia – SP	Yellow	+	+	+
	155	C. d. terrificus	♀	Serra Negra – SP	White	–	–	–
	156	C. d. terrificus	♂	Campo Limpo Paulista – SP	White	–	–	–
	157	C. d. terrificus	♂	Itaquaquecetuba – SP	White	–	–	–
	158	C. d. terrificus	♂	Itaquaquecetuba – SP	White	–	–	–
	159	C. d. terrificus	♂	Piracaia – SP	White	–	–	–
	160	C. d. terrificus	♀	Salto – SP	White	–	–	–
	161	C. d. terrificus	♂	Salto – SP	White	+	+	+
	162	C. d. terrificus	♂	Araçariguama – SP	White	+	+	+
	163	C. d. terrificus	♂	Sumaré – SP	White	–	–	–
	164	C. d. terrificus	♂	Jarinu – SP	White	–	–	–
	165	C. d. terrificus	♀	Jambeiro – SP	Yellow	–	–	–
	166	C. d. terrificus	♂	Itupeva – SP	White	–	–	–
	167	C. d. terrificus	♂	Tambaú – SP	White	–	–	–
	168	C. d. terrificus	♀	Tambaú – SP	White	–	–	–
	169	C. d. terrificus	♂	Araraquara – SP	White	+	+	+
	170	C. d. terrificus	♀	Araraquara – SP	White	–	–	–
	171	C. d. terrificus	♂	Araraquara – SP	White	+	+	+
	172	C. d. terrificus	♂	Araçariguama – SP	White	–	–	–
	173	C. d. terrificus	♂	Pompéia – SP	White	+	+	+
	174	C. d. terrificus	♂	Espírito Santo do Pinhal – SP	White	–	–	–
	175	C. d. terrificus	♀	Piracicaba – SP	White	–	–	–
	176	C. d. terrificus	♂	Araraquara – SP	Yellow	+	+	+
	177	C. d. terrificus	♀	Araraquara – SP	White	+	+	+
	178	C. d. terrificus	♂	Jacareí – SP	White	–	–	–
	179	C. d. terrificus	♂	Atibaia – SP	White	–	–	–
	180	C. d. terrificus	♂	Mogi das cruzes – SP	White	–	–	–
	181	C. d. terrificus	♂	Mogi das cruzes – SP	White	–	–	–
	182	C. d. terrificus	♀	Araraquara – SP	White	+	+	+
	183	C. d. terrificus	♂	Araraquara – SP	White	+	+	+
	184	C. d. terrificus	♀	Araraquara – SP	White	+	+	+
	185	C. d. terrificus		Araraquara – SP	White	+	+	+
	186	C. d. terrificus	♂	Pouso Alegre – MG	White	+	+	+
	187	C. d. terrificus	♀	Araraquara – SP	White	–	–	–
	188	C. d. terrificus	♂	Bragança Paulista – SP	White	–	–	–
	189	C. d. terrificus	♂	Bragança Paulista – SP	White	–	–	–
	190	C. d. terrificus	♀	Natividade da Serra – SP	White	–	–	–
	191	C. d. terrificus	♂	Natividade da Serra – SP	White	–	–	–
	192	C. d. terrificus	♂	Campinas – SP	White	+	+	+
	193	C. d. terrificus	♂	Araraquara – SP	White	+	+	+
	194	C. d. terrificus	♂	Araraquara – SP	White	+	+	+
	195	C. d. terrificus	♂	Itapira – SP	White	+	+	+
	196	C. d. terrificus	♂	Charqueada – SP	White	–	–	–
	197	C. d. terrificus	♂	Itapira – SP	White	–	+	–
	198	C. d. terrificus	♀	Charqueada – SP	Yellow	–	+	–
	199	C. d. terrificus	♀	Itapira – SP	White	–	–	–
	200	C. d. terrificus	♂	Araraquara – SP	White	+	+	+
	201	C. d. terrificus	♂	Itu – SP	White	+	+	+
	202	C. d. terrificus	♂	Itu – SP	White	+	+	–
	203	C. d. terrificus	♂	Itu – SP	White	–	+	–
	204	C. d. terrificus	♂	Itu – SP	White	+	–	+
	205	C. d. terrificus	♂	Itu – SP	White	–	+	–
	206	C. d. terrificus	♂	Itu – SP	White	–	+	–
	207	C. d. terrificus	♀	Barueri – SP	Yellow	–	–	–
	208	C. d. terrificus	♀	Itapira – SP	White	+	+	+
	209	C. d. terrificus	♀	Espírito Santo do Pinhal – SP	White	+	–	+
	210	C. d. terrificus	♂	Piedade – SP	White	+	+	+
	211	C. d. terrificus	♂	Pompéia – SP	White	+	+	+
	212	C. d. terrificus	♂	Piedade – SP	White	–	–	–
	213	C. d. terrificus	♀	São Gonçalo do Sapucaí – MG	White	–	–	–
	214	C. d. terrificus	♂	São Gonçalo do Sapucaí – MG	White	–	–	–
	215	C. d. terrificus	♀	Espírito Santo do Pinhal – SP	White	–	–	–
	216	C. d. terrificus	♀	Louveira – SP	Yellow	–	–	–
	217	C. d. terrificus	♀	Louveira – SP	White	–	–	–
	218	C. d. terrificus	♀	Araçariguama – SP	White	+	+	+
	219	C. d. terrificus	♀	Sumaré – SP	White	+	+	+
	220	C. d. terrificus	♀	Piedade – SP	White	+	+	+
	221	C. d. terrificus	♂	Ibiúna – SP	White	+	+	+
	222	C. d. terrificus	♂	Itapira – SP	White	–	–	–
	223	C. d. terrificus	♀	Monte Alegre do Sul – SP	White	+	+	+
	224	C. d. terrificus	♂	Andradas – MG	White	–	–	–
	225	C. d. terrificus	♂	Caconde – SP	White	–	–	–
