# Supplementary material for: Crotamine in Crotalus durissus: distribution according to subspecies and geographic origin, in captivity or nature
Source: J Venom Anim Toxins Incl Trop Dis. 2020 Apr 6;26:e20190053. doi: 10.1590/1678-9199-JVATITD-2019-0053 (PMC7187639; doi:10.1590/1678-9199-JVATITD-2019-0053)
Supplement: Additional file 4. [file 1678-9199-jvatitd-26-e20190053-s4.xlsx]

## Sheet: Additional file 4
Additional file 4. Proteins identified in crotamine-positive and crotamine-negative venom pools of C. durissus. Quantitative data were obtained through label-free quantification by high resolution LC-MS/MS considering the averaged intensities of the three most intense peptides of each identified protein. Differentially abundant proteins with statistical significance (with fold change ≥ 1.5 or ≤ 0…
							Average intensity				% of protein
Identified protein	Organism	Protein familya	Protein acessionb	Peptide count	Unique peptides	MW (Da)	Positive pool	Negative pool	Fold changec	P valued	Positive pool	Negative pool
Colunas1	Colunas2	Colunas3	Colunas4			Colunas5	Colunas8	Colunas9	Colunas10	Colunas11	Colunas12	Colunas13
Crotamine	Crotalus durissus terrificus	CRO	Q9PWF3;O57540;O73799;P24334;P63327;B2CGN4;B2CGN7;B2CGN9;P24331;P24332;P24333;P86193;P86194	12	12	7861.23	237001	1963.5	120.703	0.000746528	0.0627584	0.000661152
L-amino acid oxidase	Crotalus durissus cumanensis	LAAO	K9N7B7	46	42	57226.7	618631	102202	6.05301	0.000362518	0.163815	0.0344136
Snaclec crotocetin-1	Crotalus durissus terrificus	CTL	Q719L9	7	7	18597.9	40559.7	10016.2	4.04941	0.0278314	0.0107403	0.00337266
Basic phospholipase A2	Crotalus durissus ruruima	PLA2	P0CAS3	10	3	15132.8	2550.66	816.827	3.12264	0.000436765	0.000675421	0.000275043
L-amino acid oxidase (Fragment)	Crotalus durissus terrificus	LAAO	C0HJE7	4	2	4600.08	6879.31	2284.09	3.01184	0.00942196	0.00182166	0.0007691
Thrombin-like enzyme gyroxin	Crotalus durissus terrificus	SVSP	B0FXM3	7	1	28868.3	495.182	239.185	2.07029	0.283116	0.000131126	8.05386e-05
Metalloproteinase P-I	Crotalus durissus durissus	SVMP	Q1ZZ79	3	2	47312.4	2982.68	1548.79	1.92581	0.0499545	0.000789821	0.00052151
Serine protease	Crotalus vegrandis	SVSP	A0A0U2UH64	28	20	28846.5	287491	149886	1.91807	0.00011619	0.0761286	0.0504697
Snaclec crotocetin	Crotalus durissus terrificus	CTL	Q719L8	2	2	17184.5	166137	88208.8	1.88345	0.0204814	0.0439935	0.0297018
Venom nerve growth factor	Crotalus durissus terrificus	VNGF	Q9DEZ9	12	12	27574.9	17200.2	9648.54	1.78267	0.304127	0.00455466	0.00324887
Snake venom serine protease	Crotalus durissus durissus	SVSP	Q2QA04	15	5	28954.9	2437.86	1786.27	1.36477	0.792633	0.000645551	0.000601476
Metalloproteinase P-II	Crotalus durissus durissus	SVMP	Q2QA03	29	13	54779.2	58758.2	46363.1	1.26735	0.875532	0.0155593	0.0156114
Metalloprotease PII	Crotalus durissus collilineatus	SVMP	C0L2T8	22	5	54950.6	109966	86768.6	1.26735	0.875532	0.0291193	0.0292168
Thrombin-like enzyme collinein-1	Crotalus durissus collilineatus	SVSP	A0A0S4FKT4	35	19	27348.8	258530	204203	1.26605	0.103622	0.0684594	0.0687593
Thrombin-like enzyme gyroxin	Crotalus durissus terrificus	SVSP	Q58G94;C0HK19	14	2	27269.7	3840.19	3056.95	1.25622	0.640367	0.00101689	0.00102934
Thrombin-like enzyme gyroxin	Crotalus durissus terrificus	SVSP	B0FXM2	24	15	29945.9	388826	312856	1.24283	0.635922	0.102962	0.105345
Zinc metalloproteinase-disintegrin-like crotastatin	Crotalus durissus terrificus	SVMP	Q076D1	11	9	48561.1	12550.7	10580.6	1.1862	0.935299	0.00332347	0.00356272
Basic phospholipase A2 (Fragment)	Crotalus durissus cumanensis	PLA2	P0DJN3	11	4	2807.36	2895.86	2504.4	1.15631	0.959636	0.000766833	0.000843285
Snaclec convulxin subunit beta	Crotalus durissus terrificus	CTL	O93427	6	6	17858.8	2209.21	1993.54	1.10819	0.100884	0.000585006	0.000671266
Zinc metalloproteinase-disintegrin-like	Crotalus durissus durissus	SVMP	Q2QA02	11	9	70515.3	24059.8	22124.8	1.08746	0.000267471	0.00637111	0.00744988
Snaclec convulxin subunit alpha	Crotalus durissus terrificus	CTL	O93426	9	9	18597.1	94039.3	86987.5	1.08107	0.272404	0.0249019	0.0292905
Phosphoprotein	Crotalus paramyxovirus	PhPt	A0A2Z4NBH3	21	18	47923.1	253287	238969	1.05992	0.128799	0.067071	0.0804658
Bradykinin-potentiating and C-type natriuretic peptides	Crotalus durissus collilineatus	BPP	Q2PE51	3	2	18628.1	8475.86	8142.37	1.04096	0.741181	0.00224443	0.00274171
Phospholipase A2 crotoxin basic subunit	Crotalus durissus terrificus	CTX	P62022	42	19	16705.9	411151	472943	0.869346	0.00512195	0.108874	0.15925
Basic phospholipase A2 A	Crotalus durissus ruruima	PLA2	P86169	29	6	14997.7	30389.1	34956.3	0.869346	0.00512195	0.00804713	0.0117705
Phospholipase A2 crotoxin basic chain	Crotalus durissus terrificus	CTX	P24027;P86805	66	40	16766.9	343077	414265	0.828157	0.0149177	0.0908476	0.139492
Bradykinin potentiating and C-type natriuretic peptides	Crotalus durissus terrificus	BPP	Q90Y12	2	1	18731.3	2891.77	3870.25	0.747179	0.380018	0.000765749	0.0013032
Phospholipase A2 crotoxin basic subunit	Crotalus durissus terrificus	CTX	P0CG56	37	12	14965.7	158225	221356	0.714798	0.0244448	0.0418983	0.0745351
Phospholipase A2 homolog crotoxin acid subunit	Crotalus durissus terrificus	CTX	P08878	21	21	16071.5	171816	255866	0.671507	0.0327088	0.0454973	0.0861554
Thrombin-like enzyme collinein-2 (Fragment)	Crotalus durissus collilineatus	SVSP	C0HJR6	8	4	3153.62	3675.43	6663.5	0.551576	0.0453804	0.000973263	0.00224374
Globin HBD (Fragment)	Crotalus durissus durissus	Globin	A0A140GMI1	7	6	16338.7	13994.5	26549.6	0.527107	0.181125	0.00370577	0.0089398
Acidic phospholipase A2	Crotalus durissus cascavella	PLA2	C9E7C4	5	4	16383.4	5310.56	16063.6	0.330596	0.145202	0.00140625	0.00540894
Basic phospholipase A2	Crotalus durissus cumanensis	PLA2	P86806	16	6	15027.8	24611.9	82905.1	0.296868	0.0021468	0.0065173	0.0279159
Basic phospholipase A2	Crotalus durissus terrificus	PLA2	P0CAS5	19	2	15278.2	11184.7	39982	0.279743	0.00218635	0.00296174	0.0134628
L-amino-acid oxidase (Fragment)	Crotalus durissus cascavella	LAAO	P0C2D2	3	2	6618.36	257.625	1056.36	0.243879	0.0517914	6.82198e-05	0.0003557
Phospholipase A2 inhibitor CNF	Crotalus durissus terrificus	PLI	Q90358	2	1	23236.9	8.0563	192.331	0.0418877	0.000178908	2.13333e-06	6.47619e-05
a. Protein family abbreviation – CRO: crotamine; PLA2: phospholipase A2 ; CTX: crotoxin; LAAO: L-amino acid oxidase; SVSP: serine protease; SVMP: metalloproteinase; PhPt: phosphoprotein; CTL: C-type lectin; globin: fragment of globin HBD; BPP: bradykinin potentiating, PLI: phospholipase A2 inhibitor and VNGF: venom nerve growth factor.
b. According to UniProtKB (www.uniprot.org)
c. Positive pool/negative pool
d. Significance of the differentially expressed proteins between the groups was determined using unpaired Student’s t-test considering p < 0.05
